# Supplementary material for: Katdetectr: an R/bioconductor package utilizing unsupervised changepoint analysis for robust kataegis detection
Source: Gigascience. 2023 Oct 17;12:giad081. doi: 10.1093/gigascience/giad081 (PMC10580377; doi:10.1093/gigascience/giad081)
Supplement: giad081_Supplemental_Files [file giad081_supplemental_files.zip]

Archive with 6 entries (6 files):
- supplemental_material_figure_3.docx
- supplementary_material_figure_1.docx
- supplementary_material_figure_2.docx
- supplementary_material_table_1.docx
- supplementary_material_table_2.docx
- supplementary_material_vignette_general_overview.pdf
